# Supplementary material for: Hidden transmissions of Pseudomonas aeruginosa ST111 –the importance of continuous molecular surveillance
Source: Antimicrob Resist Infect Control. 2025 Aug 15;14:99. doi: 10.1186/s13756-025-01619-1 (PMC12357456; doi:10.1186/s13756-025-01619-1)
Supplement: Supplementary file 1 — Supplementary Material 1 [file 13756_2025_1619_MOESM1_ESM.xlsx]

## Sheet: Supplemetary table
Paper-ID	short-ID	ST	VIM-contig	VIM-contig-size	VIM-position	additional resistance genes on VIM-contig	qac-contig	qac-contig-size	additional resistance genes on qac-contig	qac-position	Avg. Read Length	N50 (Assembled)	Avg. Coverage (Assembled)	Avg. Contig Length (Assembled)	Perc. Good Targets	Beta-lactam	Cephalosporin	Carbapenem	Amikacin	Aminoglycoside	Gentamicin	Kanamycin	Streptomycin	Tobramycin	Colistin	Efflux	Fluoroquinolone	Fosfomycin	Chloramphenicol	Florfenicol	Quaternary Ammonium	Quinolone	Sulfonamide	Tetracycline	Trimethoprim	Chromate	Mercury	Organomercury	Virulence and Stress
bedpan_flushing_device	BFD	111	226	15049	8161...8958	sul1 (6794...7630); qacEdelta1 (7627...7971); aac(6')-29a (9092...9490)					134	40561	103	18245	96.8	blaOXA-395	blaPDC-3 (AmpC)	blaVIM-2		aac(6')-29a		aph(3')-IIb			pmrB_V15I	mexA / mexE / mexX	crpP	fosA	catB7		qacEdelta1	gyrA_T83I / parC_S87L	sul1			chrA	merA / merP / merT		clpK / hdeD-GI / shsP / trxLHR / yfdX1 / yfdX2
dialysis_bag	DB	111	305	1531	595...1392	aac(6')-29-partial (116...391)	20	13804	sul1 (6464...7300); aac(6')-29a (7847...8245)	7297...7641	135	34887	106	14989	94.1	blaOXA-395	blaPDC-3 (AmpC)	blaVIM-2		aac(6')-29a		aph(3')-IIb			pmrB_V15I	mexA / mexE / mexX	crpP	fosA	catB7		qacEdelta1	gyrA_T83I / parC_S87L	sul1			chrA	merA / merP / merT		clpK / hdeD-GI / shsP / trxLHR / yfdX1 / yfdX2
non-related_patient01	NRP1	111	207	50076	38224...39021	sul1 (36306...37142); aac(6')-29-partial (37747...38031); aac(6')-29-partial (39223...39501)					138	31183	73	14663	95.2	blaOXA-395	blaPDC-3 (AmpC)	blaVIM-2				aph(3')-IIb			pmrB_V15I	mexA / mexE / mexX	crpP	fosA	catB7		qacEdelta1	gyrA_T83I / parC_S87L	sul1			chrA	merA / merP / merT		clpK / hdeD-GI / shsP / trxLHR / yfdX1 / yfdX2
non-related_patient02	NRP2	111	336	15511	5943...6740	aac(6')-29b (6933...7331); qacEdelta1 (7537...7881); sul1 (7878...8714)					143	36883	62	16320	95.5	blaOXA-395	blaPDC-3 (AmpC)	blaVIM-2		aac(6')-29b		aph(3')-IIb			pmrB_V15I	mexA / mexX		fosA	catB7		qacEdelta1	gyrA_T83I / parC_S87L	sul1			chrA	merA / merP / merT		clpK / hdeD-GI / shsP / trxLHR / yfdX1 / yfdX2
non-related_patient03	NRP3	111	279	1523	582...1379	none					139	35345	60	15120	95.7	blaOXA-395	blaPDC-3 (AmpC)	blaVIM-2		aac(6')-29a		aph(3')-IIb			pmrB_V15I	mexA / mexE / mexX	crpP	fosA	catB7		qacEdelta1	gyrA_T83I / parC_S87L	sul1			chrA	merA / merP / merT		clpK / hdeD-GI / shsP / trxLHR / yfdX1 / yfdX2
non-related_patient04	NRP4	111	134	930	54...851	none	169	14138	aac(6')-29a (5562...5960); sul1 (6507...7343)	6166...6510	150	207166	159	48372	99.4	blaOXA-395	blaPDC-3 (AmpC)	blaVIM-2				aph(3')-IIb			pmrB_V15I	mexA / mexE / mexX	crpP	fosA	catB7		qacEdelta1	gyrA_T83I / parC_S87L	sul1			chrA	merA / merP / merT		clpK / hdeD-GI / shsP / trxLHR / yfdX1 / yfdX2
non-related_patient05	NRP5	111	114	1528	549...1346	aac(6')-29-partial (75...359)	143	8357	sul1 (6731...7567); aac(6')-29-partial (8114...8356)	7564...7908	138	25986	41	11362	94.8	blaOXA-395	blaPDC-3 (AmpC)	blaVIM-2		aac(6')-29a		aph(3')-IIb			pmrB_V15I	mexA / mexE / mexX	crpP	fosA	catB7		qacEdelta1	gyrA_T83I / parC_S87L	sul1			chrA	merA / merP / merT		hdeD-GI / shsP / trxLHR / yfdX1 / yfdX2
non-related_patient06	NRP6	111	137	930	54...851	none	51	14138	sul1 (6796...7632); aac(6')-29a (8179...8577)	7629...7973	150	188949	159	47066	99.4	blaOXA-395	blaPDC-3 (AmpC)	blaVIM-2				aph(3')-IIb			pmrB_V15I	mexA / mexE / mexX	crpP	fosA	catB7		qacEdelta1	gyrA_T83I / parC_S87L	sul1			chrA	merA / merP / merT		clpK / hdeD-GI / shsP / trxLHR / yfdX1 / yfdX2
patient01	P1	111	142	930	54...851	none	147	8033	sul1 (6731...7567)	7564...7908	150	188949	159	46068	99.4	blaOXA-395	blaPDC-3 (AmpC)	blaVIM-2				aph(3')-IIb			pmrB_V15I	mexA / mexE / mexX	crpP	fosA	catB7		qacEdelta1	gyrA_T83I / parC_S87L	sul1			chrA	merA / merP / merT		clpK / hdeD-GI / shsP / trxLHR / yfdX1 / yfdX2
patient02	P2	111	530	1498	313...1110	none					132	17295	64	8713	91.4	blaOXA-395	blaPDC-3 (AmpC)	blaVIM-2		aac(6')-29a		aph(3')-IIb			pmrB_V15I	mexA / mexE / mexX	crpP	fosA	catB7		qacEdelta1	gyrA_T83I / parC_S87L	sul1			chrA	merA / merP / merT		clpK / hdeD-GI / shsP / trxLHR / yfdX1 / yfdX2
patient03	P3	111	390	15513	5951...6748	aac(6')-29-partial (5558...5836); aac(6')-29b (6941...7339); qacEdelta1 (7545...7889); sul1 (7886...8722)					131	16442	54	8590	91.0	blaOXA-395	blaPDC-3 (AmpC)	blaVIM-2		aac(6')-29b		aph(3')-IIb			pmrB_V15I	mexA / mexE / mexX	crpP	fosA	catB7		qacEdelta1	gyrA_T83I / parC_S87L	sul1			chrA	merA / merP / merT		clpK / hdeD-GI / shsP / trxLHR / yfdX1 / yfdX2
patient04	P4	111	326	15190	5952...6749	aac(6')-29b (6942...7340); qacEdelta1 (7546...7890); sul1 (7887...8723)					138	36000	78	15283	94.6	blaOXA-395	blaPDC-3 (AmpC)	blaVIM-2		aac(6')-29b		aph(3')-IIb			pmrB_V15I	mexA / mexE / mexX	crpP	fosA	catB7		qacEdelta1	gyrA_T83I / parC_S87L	sul1			chrA	merA / merP / merT		hdeD-GI / shsP / trxLHR / yfdX1 / yfdX2
patient05	P5	111	421	1539	142...939	aac(6')-29-partial (1134...1424)	51	7703	sul1 (6401...7237)	7234...7578	138	25332	83	11534	94.5	blaOXA-395	blaPDC-3 (AmpC)	blaVIM-2		aac(6')-29a		aph(3')-IIb			pmrB_V15I	mexA / mexE / mexX	crpP	fosA	catB7		qacEdelta1	gyrA_T83I / parC_S87L	sul1			chrA	merA / merP / merT		clpK / hdeD-GI / shsP / trxLHR / yfdX1 / yfdX2
patient06	P6	111	413	930	54...851	none	311	13800	aac(6')-29a (5558...5956); sul1 (6503...7339)	6162...6506	150	34067	41	15724	95.4	blaOXA-395	blaPDC-3 (AmpC)	blaVIM-2				aph(3')-IIb			pmrB_V15I	mexA / mexE / mexX	crpP	fosA	catB7		qacEdelta1	gyrA_T83I / parC_S87L	sul1			chrA	merA / merP / merT		clpK / hdeD-GI / shsP / trxLHR / yfdX1 / yfdX2
room01_A	R1-A	111	222	15180	6025...6822	aac(6')-29-partial (5560...5841); aac(6')-29-partial (7015...7296); qacEdelta1 (7540...7884); sul1 (7881...8717)					134	30897	66	12773	95.1	blaOXA-395	blaPDC-3 (AmpC)	blaVIM-2				aph(3')-IIb			pmrB_V15I	mexA / mexE / mexX	crpP	fosA	catB7		qacEdelta1	gyrA_T83I / parC_S87L	sul1			chrA	merA / merP / merT		clpK / hdeD-GI / shsP / trxLHR / yfdX1 / yfdX2
room01_B	R1-B	111	370	1302	117...914	none					134	41706	90	17675	94.5	blaOXA-395	blaPDC-3 (AmpC)	blaVIM-2				aph(3')-IIb			pmrB_V15I	mexA / mexE / mexX	crpP	fosA	catB7		qacEdelta1	gyrA_T83I / parC_S87L	sul1			chrA	merA / merP / merT		clpK / hdeD-GI / shsP / trxLHR / yfdX1 / yfdX2
room02	R2	111	84	15213	6044...6841	aac(6')-29-partial (7034...7315); qacEdelta1 (7573...7917); sul1 (7914...8750)	32	13808	sul1 (6466...7302); aac(6')-29a (87849...8247)	7299...7643	134	36009	103	15810	95.9	blaOXA-395	blaPDC-3 (AmpC)	blaVIM-2				aph(3')-IIb			pmrB_V15I	mexA / mexE / mexX	crpP	fosA	catB7		qacEdelta1	gyrA_T83I / parC_S87L	sul1			chrA	merA / merP / merT		clpK / hdeD-GI / shsP / trxLHR / yfdX1 / yfdX2
room03	R3	111	6	15493	6092...6889	aac(6')-29a (5560...5958); qacEdelta1 (7523...7867); sul1 (7864...8700)	113	7584	sul1 (6401...7237)	7234...7578	135	50004	103	21836	97.3	blaOXA-395	blaPDC-3 (AmpC)	blaVIM-2		aac(6')-29a		aph(3')-IIb			pmrB_V15I	mexA / mexE / mexX	crpP	fosA	catB7		qacEdelta1	gyrA_T83I / parC_S87L	sul1			chrA	merA / merP / merT		clpK / hdeD-GI / shsP / trxLHR / yfdX1 / yfdX2
non-related_patient07	NRP7	235	377	4651	679...1476	aac(6')-Il (68...523); dfrB5 (1628...1861); aac(3)-Id (1990...2463)					138	21951	47	9313	93.6	blaOXA-488	blaPDC-35 (AmpC)	blaVIM-2	aac(6')-Il		aac(3)-Ic / aac(3)-Id	aac(6')-Il / aph(3')-IIb	aadA6	aac(6')-Il		mexA / mexE / mexX		fosA	catB7 / cmlA5		qacEdelta1 / smr	gyrA_T83I / parE_S457G	sul1		dfrB5		merD / merE / merF / merR / merT
non-related_patient08	NRP8	235	194	4651	3176...3973	aac(3)-Id (2189...2662); dfrB5 (2791...3024); aac(6')-Il (4129...4584)	137	7829	sul1 (6464...7300)	7297...7641	138	65120	88	23024	97.8	blaOXA-488	blaPDC-35 (AmpC)	blaVIM-2	aac(6')-Il		aac(3)-Ic / aac(3)-Id	aac(6')-Il / aph(3')-IIb	aadA6	aac(6')-Il		mexA / mexE / mexX		fosA	catB7 / cmlA5		qacEdelta1 / smr	gyrA_T83I / parE_S457G	sul1		dfrB5		merD, merD / merE / merF / merR / merT, merT
non-related_patient10	NRP10	273	114	2132	27...824	aac(6')-Il (916...1371); aac(6')-Ib4 (1521...2072)					150	164935	154	35898	99.3	blaOXA-1127	blaPDC-5 (AmpC)	blaVIM-2 / oprD_W277STOP	aac(6')-Il		aac(6')-IIc / aac(6')-Ib4	aac(6')-IIc / aac(6')-Il / aph(3')-IIb	aph(3'')-Ib / aph(6)-Id	aac(6')-IIc / aac(6')-Il		mexA / mexE / mexX	crpP	fosA	catB7 / floR2	floR2	qacEdelta1	gyrA_D87N / gyrA_T83I / parC_S87L	sul1 / sul2	tet(G)			merA / merD / merE / merP / merR / merT	merB	clpK / hdeD-GI / kefB-GI / psi-GI / shsP / trxLHR / yfdX1 / yfdX2
non-related_patient09	NRP9	273	203	913	32...829	none					144	42443	38	15174	96.6	blaOXA-1127	blaOXA-1 / blaPDC-5 (AmpC)	blaVIM-2			aac(6')-IIc / ant(2'')-Ia	aac(6')-IIc / ant(2'')-Ia / aph(3')-IIb	aph(3'')-Ib / aph(6)-Id	aac(6')-IIc / ant(2'')-Ia		mexA / mexE / mexX	crpP	fosA	catB7 / floR2	floR2	qacEdelta1	gyrA_D87N / gyrA_T83I / parC_S87L	sul1 / sul2	tet(G)				merB
